# Supplementary material for: cla-miR164-NO APICAL MERISTEM (ClNAM) regulates the inflorescence architecture development of Chrysanthemum lavandulifolium
Source: Hortic Res. 2024 Feb 22;11(4):uhae039. doi: 10.1093/hr/uhae039 (PMC11017518; doi:10.1093/hr/uhae039)
Supplement: Web_Material_uhae039 [file web_material_uhae039.zip › Supplementary Tables.xlsx]

## Sheet: Sheet1
Supplementary Table 1 The statistics of transcriptome assembly in this study.
Samples	Clean reads	Clean bases	GC Content	%≥Q30	Total Reads	Mapped Reads	Uniq Mapped Reads	Multiple Map Reads	Reads Map to '+'	Reads Map to '-'
OE8-S6-1	20769799	6212381624	0.4454	0.9467	41539598	32,826,446 (79.02%)	29,690,839 (71.48%)	3,135,607 (7.55%)	18,951,810 (45.62%)	18,559,845 (44.68%)
OE8-S6-2	21615420	6463563278	0.4648	0.9375	43230840	32,838,914 (75.96%)	29,712,354 (68.73%)	3,126,560 (7.23%)	19,466,145 (45.03%)	18,056,273 (41.77%)
OE8-S6-3	20835102	6231927598	0.4417	0.9408	41670204	32,678,726 (78.42%)	29,853,745 (71.64%)	2,824,981 (6.78%)	18,470,045 (44.32%)	18,213,144 (43.71%)
WT-S6-1	20745593	6204516506	0.4338	0.9466	41491186	32,873,665 (79.23%)	30,070,937 (72.48%)	2,802,728 (6.75%)	18,442,060 (44.45%)	18,324,772 (44.17%)
WT-S6-2	22870905	6839164036	0.43	0.9459	45741810	36,311,484 (79.38%)	33,208,405 (72.60%)	3,103,079 (6.78%)	20,333,010 (44.45%)	20,246,665 (44.26%)
WT-S6-3	23542887	7038318898	0.4346	0.9464	47085774	37,692,685 (80.05%)	34,413,011 (73.09%)	3,279,674 (6.97%)	21,187,692 (45.00%)	21,069,658 (44.75%)

## Sheet: Sheet2
Supplementary Table 2 The primers sequences used in this study.
Reverse transcription quantitative PCR (RT-qPCR)
Gene name	Sequences (5' - 3')
ClSAND	F: CGTTGCTCACTACGAGTTCAC
	R: GCAGATGGGTCAACAGGTAA
ClNAM	F: CGTGCCCTGCTTCTCCAAT
	R: GTTACCATCTCTCTTTCAACTTTCA
ClCUC2a	F: GATGGTAGCTTCACTGGTCG
	R: GTACTTTCGGTCACGGAGAC
ClCUC2c	F: ACCAGGGTTTCGGTTTCATC
	R: TTTTGCCCTTTGAGGAAGCT
ClLBD18	F: GGCGAATTTACAAGCTGAGC
	R: GGAGGTCAGCGATGGAAAAT
ClAP1	F: TCTTGGAGCGCTATGAGAGA
	R: GCAATAGCTCAGCCCTTGAT
ClPIa	F: CATGAGCAAGTTTTGGAGGAGG
	R: CTGGACACGAAATGAAAAGGGT
ClAP3	F: ACCCACCACATATCGCTACACA
	R: GCAAGGAATAGGTGGTGAGGTCT
ClAG1	F: AGTTCCTTCGAGCAAAGATAGCTG
	R: CGAAGGGTTGGTGATGAGGTG
ClRCD1	F: CGCGCAAATGGAATGGTTTA
	R: TGCTTGTAGAAGTCACTGCC
ClRCD3	F: CCAACCCAATGGACTGTCAA
	R: CTGATGATCCCTCACCTTGC
ClRCD4	F: GGCGCAAACAATCCCCTATA
	R: TTGTAGCTGTTGTGCATGGT
ClRCD7	F: GCAACATCATCAGCAACACC
	R: GTTGATGCTGCTATCTGGCT
miRNA164	F: TGGAGAAGCAGGGTACGTGCA
	R: GTGCAGGGTCCGAGGT
U6	F: GGGCCATGCTAATCTTCTAT
	R: GTGCAGGGTCCGAGGT
Yeast single hybridization (Y1H)
Vectors	Gene name	Sequences (5' - 3')
pAbAi	pro-ClNAM-1	F: tgaaaagcttgaattcgagctcGTGGTTAGGAGTTAG
		R: gagcacatgcctcgaggtcgacACTACTTTATAACGT
	pro-ClNAM-2	F: tgaaaagcttgaattcgagctcACAAGTGCCTTTGG
		R: gagcacatgcctcgaggtcgacCTTTTAAGAGTTGGC
	pro-ClCUC2a	F: tgaaaagcttgaattcgagctcGCAAGGTAGTGACGGG
		R: gagcacatgcctcgaggtcgacTGGTGAGGTAGGGG
	pro-ClCUC2c	F: tgaaaagcttgaattcgagctcGGCATCCACGTGCATAC
		R: gagcacatgcctcgaggtcgacACACATACTTTTG
	pro-ClAP1	F: tgaaaagcttgaattcgagctcACTATCCTAGTCACCCC
		R: gagcacatgcctcgaggtcgacACCATGTTTCACTTGG
	pro-ClAG1	F: tgaaaagcttgaattcgagctcCAAGCTCCAAGGCC
		R: gagcacatgcctcgaggtcgacGAATCCCATATCTCAG
Yeast two hybridization (Y2H)
Vectors	Gene name	Sequences (5' - 3')
pGADT7	ClNAM	F: catatggccatggaggccagtgaattcATGACGGAGTCTTTTAATC
		R: agctcgctcgagctcgatggatccTTAGTAATTCCATAAAGAATC
	ClLBD18	F: catatggccatggaggccagtgaattcATGAGTGCAAATCCTAG
		R: agctcgctcgagctcgatggatccTTATTTACTATGTGGTG
	ClAP1	F: catatggccatggaggccagtgaattcATGGGAAGAGGTAAG
		R: agctcgctcgagctcgatggatccTTAAGATGGAAAGCACCTC
	ClRCD2	F: catatggccatggaggccagtgaattcATGGGTAGGGGAAAAG
		R: agctcgctcgagctcgatggatccTCAAAGCATCCATCCAGGGAC
	ClRCD7	F: catatggccatggaggccagtgaattcATGGGTAGAGGAAG
		R: agctcgctcgagctcgatggatccTCAAAGCATCCATCC
pGBDT7	ClAP1	F: catatggccatggaggccgaattcATGGGAAGAGGTAAG
		R: tcgccgggcaggtcgacggatccTTAAGATGGAAAGCACCTC
	ClPIa	F: catatggccatggaggccgaattcATGGGTAGGGGAAAG
		R: tcgccgggcaggtcgacggatccTCACATCCTCTCATGC
	ClAP3	F: catatggccatggaggccgaattcATGGCTAGAGGAAAG
		R: tcgccgggcaggtcgacggatccCTAGCCAAGCAAGG
	ClAG1	F: catatggccatggaggccgaattcATGTCGTTTCCAGATG
		R: tcgccgggcaggtcgacggatccTTACACTAACTGGAGAGG
	ClAG2	F: catatggccatggaggccgaattcATGTCTTTACCGG
		R: tcgccgggcaggtcgacggatccTTACACTAGCTGGAGG
	ClAGL11	F: catatggccatggaggccgaattcATGGGCAGAGG
		R: tcgccgggcaggtcgacggatccTCACCCAAGGTGAAG
	ClRCD1	F: catatggccatggaggccgaattcATGGGAAAAGGAAGGC
		R: tcgccgggcaggtcgacggatccTCATGCTGGCCAACC
	ClRCD2	F: catatggccatggaggccgaattcATGGGTAGGGGAAAAG
		R: tcgccgggcaggtcgacggatccTCAAAGCATCCATCCAGGGAC
	ClRCD3	F: catatggccatggaggccgaattcATGGGAAGAGGAAGAG
		R: tcgccgggcaggtcgacggatccTCAAATGACCCAATTAC
	ClRCD4	F: catatggccatggaggccgaattcATGGGTAGAGG
		R: tcgccgggcaggtcgacggatccCTACAGCATCC
	ClRCD5	F: catatggccatggaggccgaattcATGGGGAGAGGAAG
		R: tcgccgggcaggtcgacggatccTTAACATGGCAAC
	ClRCD7	F: catatggccatggaggccgaattcATGGGTAGAGGAAG
		R: tcgccgggcaggtcgacggatccTCAAAGCATCCATCC
	ClRCD8	F: catatggccatggaggccgaattcATGGGAAGAGGTCG
		R: tcgccgggcaggtcgacggatccTCACTGATACCATC
Dual-Luciferase Reporter（DLR）
Vectors	Gene name	Sequences (5' - 3')
pGreenII 62-SK	ClNAM	F: ccgcggtggcggccgctctagaATGACGGAGTCTTTTAA
		R: ttcagcgtaccgaattggtaccTTAGTAATTCCATAAAGAA
	ClLBD18	F: ccgcggtggcggccgctctagaATGAGTGCAAATCCTAG
		R: ttcagcgtaccgaattggtaccTTATTTACTATGTGGTG
	ClAP1	F: ccgcggtggcggccgctctagaATGGGAAGAGGTAAG
		R: ttcagcgtaccgaattggtaccTTAAGATGGAAAGCACCT
	ClRCD2	F: ccgcggtggcggccgctctagaATGGGTAGGGGAAAAG
		R: ttcagcgtaccgaattggtaccTCAAAGCATCCATCCA
	ClRCD7	F: ccgcggtggcggccgctctagaATGGGTAGAGGAAG
		R: ttcagcgtaccgaattggtaccTCAAAGCATCCATCC
pGreenII 0800-LUC	pro-ClNAM-1	F: cgctctagaactagtggatccGTGGTTAGGAGTTAG
		R: gagcacatgcctcgaggtcgacACTACTTTATAACGT
	pro-ClNAM-2	F: cgctctagaactagtggatccACAAGTGCCTTTGG
		R: gagcacatgcctcgaggtcgacCTTTTAAGAGTTGGC
	pro-ClCUC2a	F: cgctctagaactagtggatccGCAAGGTAGTGACGGG
		R: gagcacatgcctcgaggtcgacTGGTGAGGTAGGGG
	pro-ClCUC2c	F: cgctctagaactagtggatccGGCATCCACGTGCATAC
		R: gagcacatgcctcgaggtcgacACACATACTTTTG
	pro-ClAP1	F: cgctctagaactagtggatccACTATCCTAGTCACCCC
		R: gagcacatgcctcgaggtcgacACCATGTTTCACTTGG
	pro-ClAG1	F: cgctctagaactagtggatccCAAGCTCCAAGGCC
		R: gagcacatgcctcgaggtcgacGAATCCCATATCTCAG
Luciferase complementation assay (LCA)
Vectors	Gene name	Sequences (5' - 3')
cLUC	ClNAM	F: gtacgcgtcccggggcggtaccATGACGGAGTCTTTTAATC
		R: atacgaacgaaagctctgcaggtcgacTTAGTAATTCCATAAAGAATC
	ClAP1	F: gtacgcgtcccggggcggtaccATGGGAAGAGGTAAG
		R: atacgaacgaaagctctgcaggtcgacTTAAGATGGAAAGCACCTC
	ClPIa	F: gtacgcgtcccggggcggtaccATGGGTAGGGGAAAG
		R: atacgaacgaaagctctgcaggtcgacTCACATCCTCTCATGC
	ClAGL11	F: gtacgcgtcccggggcggtaccATGGGCAGAGG
		R: atacgaacgaaagctctgcaggtcgacTCACCCAAGGTGAAG
	ClRCD1	F: gtacgcgtcccggggcggtaccATGGGAAAAGGAAGGC
		R: atacgaacgaaagctctgcaggtcgacTCATGCTGGCCAACC
	ClRCD3	F: gtacgcgtcccggggcggtaccATGGGAAGAGGAAGAG
		R: atacgaacgaaagctctgcaggtcgacTCAAATGACCCAATTAC
	ClRCD4	F: gtacgcgtcccggggcggtaccATGGGTAGAGG
		R: atacgaacgaaagctctgcaggtcgacCTACAGCATCC
	ClRCD7	F: gtacgcgtcccggggcggtaccATGGGTAGAGGAAG
		R: atacgaacgaaagctctgcaggtcgacTCAAAGCATCCATCC
	ClRCD8	F: gtacgcgtcccggggcggtaccATGGGAAGAGGTCG
		R: atacgaacgaaagctctgcaggtcgacTCACTGATACCATC
nLUC	ClNAM	F: cacgggggacgagctcggtaccATGACGGAGTCTTTTAATC
		R: gtcaggaacatcgtatgggtagtcgacGTAATTCCATAAAGAATC
	ClAP3	F: cacgggggacgagctcggtaccATGGCTAGAGGAAAG
		R: gtcaggaacatcgtatgggtagtcgacGCCAAGCAAGG
	ClAG1	F: cacgggggacgagctcggtaccATGTCGTTTCCAGATG
		R: gtcaggaacatcgtatgggtagtcgacCACTAACTGGAGAGG
	ClAG2	F: cacgggggacgagctcggtaccATGTCTTTACCGG
		R: gtcaggaacatcgtatgggtagtcgacCACTAGCTGGAGG
miRNA164-guided cleavage assay
Vectors	Gene name	Sequences (5' - 3')
pGreenII 62-SK	miRNA164	F: ccgcggtggcggccgctctagaAAAGTAATGTTGGAG
		R: ttcagcgtaccgaattggtaccAACGTGTTGTTGG
35S: pGreenII 0800-LUC	ClNAM-CK	F: catttcatttggagaggacagcCCAGCTTCTC
		R: gatctccaccgcggtggcggccGAAATGGGAGG

## Sheet: Sheet3
													F: cgctctagaactagtggatccACTATCCTAGTCACCCC
													R: gagcacatgcctcgaggtcgacACCATGTTTCACTTGG
													F: cgctctagaactagtggatccCAAGCTCCAAGGCC
													R: gagcacatgcctcgaggtcgacGAATCCCATATCTCAG
